# Supplementary material for: Data-driven causal analysis of observational biological time series
Source: eLife. 2022 Aug 19;11:e72518. doi: 10.7554/eLife.72518 (PMC9391047; doi:10.7554/eLife.72518)
Supplement: Source code 1. [file elife-72518-code1.zip]

Archive with 94 entries (75 files):
- timeseries_review_code/
- timeseries_review_code/Takens/
- timeseries_review_code/prediction_lag/
- timeseries_review_code/ssr_utility/
- timeseries_review_code/lib_construction/
- timeseries_review_code/ssr_benchmark/
- timeseries_review_code/.DS_Store
- __MACOSX/timeseries_review_code/._.DS_Store
- timeseries_review_code/ssr_noise/
- timeseries_review_code/ssr_failure_modes/
- timeseries_review_code/readme.md
- timeseries_review_code/more_prediction_lag/
- timeseries_review_code/continuous_nonrev/
- timeseries_review_code/random_walk_correlation/
- timeseries_review_code/Takens/takens.m
- __MACOSX/timeseries_review_code/Takens/._takens.m
- timeseries_review_code/prediction_lag/.DS_Store
- __MACOSX/timeseries_review_code/prediction_lag/._.DS_Store
- timeseries_review_code/prediction_lag/plot_data.m
- timeseries_review_code/prediction_lag/make_datasets.m
- __MACOSX/timeseries_review_code/prediction_lag/._make_datasets.m
- timeseries_review_code/prediction_lag/run_ccm.py
- timeseries_review_code/prediction_lag/data/
- timeseries_review_code/prediction_lag/raw/
- timeseries_review_code/ssr_utility/createfigure.m
- timeseries_review_code/lib_construction/.Rhistory
- timeseries_review_code/lib_construction/.DS_Store
- __MACOSX/timeseries_review_code/lib_construction/._.DS_Store
- timeseries_review_code/lib_construction/plot_data.m
- __MACOSX/timeseries_review_code/lib_construction/._plot_data.m
- timeseries_review_code/lib_construction/make_datasets.m
- __MACOSX/timeseries_review_code/lib_construction/._make_datasets.m
- timeseries_review_code/lib_construction/run_ccm.py
- timeseries_review_code/lib_construction/data/
- timeseries_review_code/lib_construction/raw/
- timeseries_review_code/ssr_benchmark/mvgc_test.m
- timeseries_review_code/ssr_benchmark/.DS_Store
- __MACOSX/timeseries_review_code/ssr_benchmark/._.DS_Store
- timeseries_review_code/ssr_benchmark/benchmark.py
- timeseries_review_code/ssr_benchmark/mvgc.py
- timeseries_review_code/ssr_benchmark/gcca_test.m
- timeseries_review_code/ssr_benchmark/dtpy_ccm_legacy.py
- timeseries_review_code/ssr_benchmark/dtpy_ccm.py
- timeseries_review_code/ssr_noise/.DS_Store
- __MACOSX/timeseries_review_code/ssr_noise/._.DS_Store
- timeseries_review_code/ssr_noise/oscillators.m
- __MACOSX/timeseries_review_code/ssr_noise/._oscillators.m
- timeseries_review_code/ssr_failure_modes/.DS_Store
- __MACOSX/timeseries_review_code/ssr_failure_modes/._.DS_Store
- timeseries_review_code/ssr_failure_modes/integer_mult.m
- __MACOSX/timeseries_review_code/ssr_failure_modes/._integer_mult.m
- timeseries_review_code/ssr_failure_modes/failure_modes.m
- __MACOSX/timeseries_review_code/ssr_failure_modes/._failure_modes.m
- timeseries_review_code/ssr_failure_modes/data/
- timeseries_review_code/ssr_failure_modes/raw/
- timeseries_review_code/more_prediction_lag/randomized_failure_mode.py
- timeseries_review_code/more_prediction_lag/.DS_Store
- __MACOSX/timeseries_review_code/more_prediction_lag/._.DS_Store
- timeseries_review_code/more_prediction_lag/make_plots.py
- timeseries_review_code/more_prediction_lag/randomized_working.py
- timeseries_review_code/continuous_nonrev/.DS_Store
- __MACOSX/timeseries_review_code/continuous_nonrev/._.DS_Store
- timeseries_review_code/continuous_nonrev/continuous_nonrev.m
- timeseries_review_code/continuous_nonrev/raw/
- timeseries_review_code/random_walk_correlation/.Rhistory
- timeseries_review_code/random_walk_correlation/stationary_ar.m
- timeseries_review_code/random_walk_correlation/ebitest_rw.R
- __MACOSX/timeseries_review_code/random_walk_correlation/._ebitest_rw.R
- timeseries_review_code/random_walk_correlation/pcorr.m
- timeseries_review_code/random_walk_correlation/stylefile.m
- timeseries_review_code/random_walk_correlation/.DS_Store
- __MACOSX/timeseries_review_code/random_walk_correlation/._.DS_Store
- timeseries_review_code/random_walk_correlation/ebitest_ar.R
- __MACOSX/timeseries_review_code/random_walk_correlation/._ebitest_ar.R
- timeseries_review_code/random_walk_correlation/random_walk.m
- timeseries_review_code/random_walk_correlation/permtest.m
- timeseries_review_code/random_walk_correlation/raw/
- timeseries_review_code/prediction_lag/data/blank.txt
- timeseries_review_code/prediction_lag/data/.DS_Store
- __MACOSX/timeseries_review_code/prediction_lag/data/._.DS_Store
- timeseries_review_code/prediction_lag/raw/blank.txt
- timeseries_review_code/prediction_lag/raw/.DS_Store
- __MACOSX/timeseries_review_code/prediction_lag/raw/._.DS_Store
- timeseries_review_code/lib_construction/data/blank.txt
- timeseries_review_code/lib_construction/data/.DS_Store
- __MACOSX/timeseries_review_code/lib_construction/data/._.DS_Store
- timeseries_review_code/lib_construction/raw/blank.txt
- timeseries_review_code/lib_construction/raw/.DS_Store
- __MACOSX/timeseries_review_code/lib_construction/raw/._.DS_Store
- timeseries_review_code/ssr_failure_modes/data/blank.txt
- timeseries_review_code/ssr_failure_modes/raw/blank.txt
- __MACOSX/timeseries_review_code/ssr_failure_modes/raw/._blank.txt
- timeseries_review_code/continuous_nonrev/raw/blank.txt
- timeseries_review_code/random_walk_correlation/raw/blank.txt
