# Supplementary material for: Data-driven causal analysis of observational biological time series
Source: eLife. 2022 Aug 19;11:e72518. doi: 10.7554/eLife.72518 (PMC9391047; doi:10.7554/eLife.72518)
Supplement: Source code 1. [file elife-72518-code1.zip › timeseries_review_code/ssr_utility/createfigure.m]

function figure1 = createfigure(X1, Y1, Z1, S1, C1, camera, width, height)
%CREATEFIGURE(X1, Y1, Z1, S1, C1)
%  X1:  scatter3 x
%  Y1:  scatter3 y
%  Z1:  scatter3 z
%  S1:  scatter3 s
%  C1:  scatter3 c

%  Auto-generated by MATLAB on 18-Oct-2019 12:17:25

% Create figure
figure1 = figure('Renderer', 'painters', 'Position', [10 10 width height]);

% Create axes
axes1 = axes('Parent',figure1);
hold(axes1,'on');

% Create scatter3
scatter3(X1,Y1,Z1,S1,C1,'MarkerFaceColor','flat','MarkerEdgeColor','none');

view(axes1, camera);
