# Supplementary material for: Data-driven causal analysis of observational biological time series
Source: eLife. 2022 Aug 19;11:e72518. doi: 10.7554/eLife.72518 (PMC9391047; doi:10.7554/eLife.72518)
Supplement: Source code 1. [file elife-72518-code1.zip › timeseries_review_code/ssr_benchmark/mvgc_test.m]

%% MVGC demo
%
% Demonstrates typical usage of the MVGC toolbox on generated VAR data for a
% 5-node network with known causal structure (see <var5_test.html |var5_test|>).
% Estimates a VAR model and calculates time- and frequency-domain
% pairwise-conditional Granger causalities (also known as the "causal graph").
% Also calculates Seth's causal density measure [2].
%
% This script is a good starting point for learning the MVGC approach to
% Granger-causal estimation and statistical inference. It may serve as a useful
% template for your own code. The computational approach demonstrated here will
% make a lot more sense alongside the reference document> [1], which we
% _strongly recommend_ you consult, particularly Section 3 on design principles
% of the toolbox. You might also like to refer to the <mvgc_schema.html schema>
% of MVGC computational pathways - <mvgc_schema.html#3 algorithms> |A<n>| in
% this demo refer to the algorithm labels listed there - and the
% <mvgchelp.html#4 Common variable names and data structures> section of the
% Help documentation.
%
% *_FAQ:_* _Why do the spectral causalities look so smooth?_
%
% This is because spectral quantities are calculated from the estimated VAR,
% rather than sampled directly. This is in accordance with the MVGC design
% principle that all causal estimates be based on the <mvgc_demo.html#6
% estimated VAR model> for your data, and guarantees that spectral causalities
% <mvgc_demo.html#10 integrate correctly> to time-domain causality as theory
% requires. See [1] for details.
%
% *_Note_*: Do _not_ pre-filter your data prior to GC estimation, _except_
% possibly to improve stationarity (e.g notch-filtering to eliminate line noise
% or high-pass filtering to suppress low-frequency transients). Pre-filtering
% (of stationary data) may seriously degrade Granger-causal inference! If you
% want (time-domain) GC over a limited frequency range, rather calculate
% "band-limited" GC; to do this, calculate frequency-domain GCs over the full
% frequency range, then integrate over the desired frequency band [3]; see
% <smvgc_to_mvgc.html |smvgc_to_mvgc|>.
%
%% References
%
% [1] L. Barnett and A. K. Seth,
% <http://www.sciencedirect.com/science/article/pii/S0165027013003701 The MVGC
%     Multivariate Granger Causality Toolbox: A New Approach to Granger-causal
% Inference>, _J. Neurosci. Methods_ 223, 2014
% [ <matlab:open('mvgc_preprint.pdf') preprint> ].
%
% [2] A. B. Barrett, L. Barnett and A. K. Seth, "Multivariate Granger causality
% and generalized variance", _Phys. Rev. E_ 81(4), 2010.
%
% [3] L. Barnett and A. K. Seth, "Behaviour of Granger causality under
% filtering: Theoretical invariance and practical application", _J. Neurosci.
% Methods_ 201(2), 2011.
%
% (C) Lionel Barnett and Anil K. Seth, 2012. See file license.txt in
% installation directory for licensing terms.
%
%% setup and load in data
function mvgc_test(input_path, output_path)
X = csvread(input_path);
X = X'; % X is of size n_vars x n_obs
%% Parameters

ntrials   = 1;     % number of trials
[nvars,nobs]  = size(X);   % number of observations per trial

regmode   = 'OLS';  % VAR model estimation regression mode ('OLS', 'LWR' or empty for default)
icregmode = 'LWR';  % information criteria regression mode ('OLS', 'LWR' or empty for default)

morder    = 'AIC';  % model order to use ('actual', 'AIC', 'BIC' or supplied numerical value)
momax     = 50;     % maximum model order for model order estimation

acmaxlags = [];   % maximum autocovariance lags (empty for automatic calculation)

tstat     = '';     % statistical test for MVGC:  'F' for Granger's F-test (default) or 'chi2' for Geweke's chi2 test
alpha     = 0.05;   % significance level for significance test
mhtc      = 'FDR';  % multiple hypothesis test correction (see routine 'significance')

fs        = 1;    % sample rate (Hz)
fres      = [];     % frequency resolution (empty for automatic calculation)

seed      = 0;      % random seed (0 for unseeded)
try
%% Model order estimation (<mvgc_schema.html#3 |A2|>)

% Calculate information criteria up to specified maximum model order.

ptic('\n*** tsdata_to_infocrit\n');
[AIC,BIC,moAIC,moBIC] = tsdata_to_infocrit(X,momax,icregmode);
ptoc('*** tsdata_to_infocrit took ');

% Suppressing plot.

%figure(1); clf;
%plot_tsdata([AIC BIC]',{'AIC','BIC'},1/fs);
%title('Model order estimation');

fprintf('\nbest model order (AIC) = %d\n',moAIC);
fprintf('best model order (BIC) = %d\n',moBIC);

% Select model order.

if strcmpi(morder,'AIC')
    morder = moAIC;
    fprintf('\nusing AIC best model order = %d\n',morder);
elseif strcmpi(morder,'BIC')
    morder = moBIC;
    fprintf('\nusing BIC best model order = %d\n',morder);
else
    fprintf('\nusing specified model order = %d\n',morder);
end

assert(morder ~= momax,'Reached maximum model order');

%% VAR model estimation (<mvgc_schema.html#3 |A2|>)

% Estimate VAR model of selected order from data.

ptic('\n*** tsdata_to_var... ');
[A,SIG] = tsdata_to_var(X,morder,regmode);
ptoc;

% Check for failed regression

assert(~isbad(A),'VAR estimation failed');

% NOTE: at this point we have a model and are finished with the data! - all
% subsequent calculations work from the estimated VAR parameters A and SIG.

%% Autocovariance calculation (<mvgc_schema.html#3 |A5|>)

% The autocovariance sequence drives many Granger causality calculations (see
% next section). Now we calculate the autocovariance sequence G according to the
% VAR model, to as many lags as it takes to decay to below the numerical
% tolerance level, or to acmaxlags lags if specified (i.e. non-empty).

ptic('*** var_to_autocov... ');
[G,info] = var_to_autocov(A,SIG,acmaxlags);
ptoc;

% The above routine does a LOT of error checking and issues useful diagnostics.
% If there are problems with your data (e.g. non-stationarity, colinearity,
% etc.) there's a good chance it'll show up at this point - and the diagnostics
% may supply useful information as to what went wrong. It is thus essential to
% report and check for errors here.

var_info(info,true); % report results (and bail out on error)
assert(~info.warnings,'VAR info: aborting on warning.');

%% Granger causality calculation: time domain  (<mvgc_schema.html#3 |A13|>)

% Calculate time-domain pairwise-conditional causalities - this just requires
% the autocovariance sequence.
if info.rho < 0.9999
    ptic('*** autocov_to_pwcgc... ');
    F = autocov_to_pwcgc(G);
    ptoc;
else
    F = gcca_test(X);
end
% Check for failed GC calculation

assert(~isbad(F,false),'GC calculation failed');

% Significance test using theoretical null distribution, adjusting for multiple
% hypotheses.

pval = mvgc_pval(F,morder,nobs,ntrials,1,1,nvars-2,tstat); % take careful note of arguments!
sig  = significance(pval,alpha,mhtc);

csvwrite(output_path, pval)

catch ME
csvwrite(output_path, -1 * ones(2))
fileID = fopen(strcat(output_path, '.err'),'w');
fprintf(fileID, "%s\n%s", ME.identifier, ME.message);
end
% Suppressing plot

% figure(2); clf;
% subplot(1,3,1);
% plot_pw(F);
% title('Pairwise-conditional GC');
% subplot(1,3,2);
% plot_pw(pval);
% title('p-values');
% subplot(1,3,3);
% plot_pw(sig);
% title(['Significant at p = ' num2str(alpha)])
end
