# Supplementary material for: Data-driven causal analysis of observational biological time series
Source: eLife. 2022 Aug 19;11:e72518. doi: 10.7554/eLife.72518 (PMC9391047; doi:10.7554/eLife.72518)
Supplement: Source code 1. [file elife-72518-code1.zip › timeseries_review_code/random_walk_correlation/pcorr.m]

function rho = pcorr(x,y)
cov_ = cov(x,y);
rho = cov_(1,2) ./ sqrt(cov_(1,1) .* cov_(2,2));
end
