# Supplementary material for: Data-driven causal analysis of observational biological time series
Source: eLife. 2022 Aug 19;11:e72518. doi: 10.7554/eLife.72518 (PMC9391047; doi:10.7554/eLife.72518)
Supplement: Source code 1. [file elife-72518-code1.zip › timeseries_review_code/random_walk_correlation/stylefile.m]

set(0,'DefaultLineLineWidth',1.5,'DefaultTextFontWeight','bold',...
    'DefaultTextFontSize',15,'DefaultAxesFontWeight','bold',...
    'DefaultAxesFontSize',15, 'DefaultLineMarkerSize',10);
set(0,'DefaultTextFontname', 'Arial')
