# Supplementary material for: Data-driven causal analysis of observational biological time series
Source: eLife. 2022 Aug 19;11:e72518. doi: 10.7554/eLife.72518 (PMC9391047; doi:10.7554/eLife.72518)
Supplement: Source code 1. [file elife-72518-code1.zip › timeseries_review_code/random_walk_correlation/permtest.m]

function p = permtest(x,y,n_perm)
% compute p-value for Pearson correlation
% using a permutation test
rho_obs = pcorr(x,y);
RHO_ = zeros(n_perm,1);
for i = 1 : n_perm
    y_ = randsample(y, length(y), false);
    RHO_(i) = pcorr(x, y_);
end
p = (sum(abs(RHO_) >= abs(rho_obs)) + 1) / (n_perm + 1);
end
